# Supplementary material for: RNAi Screening in Tumor Cells Identifies Artificial microRNAs That Improve Oncolytic Virus Replication
Source: Pharmaceuticals (Basel). 2025 May 10;18(5):708. doi: 10.3390/ph18050708 (PMC12115315; doi:10.3390/ph18050708)
Supplement: Supplementary file 1 [file pharmaceuticals-18-00708-s001.zip]

Archive with 1 entries (1 files):
- pharmaceuticals-3609887-supplementary.pdf
